# Supplementary material for: Cross-Sector Antimicrobial Resistance and Virulence in Enterococcus spp. from Humans, Animals and the Environment
Source: Antibiotics (Basel). 2026 Jul 2;15(7):657. doi: 10.3390/antibiotics15070657 (PMC13404461; doi:10.3390/antibiotics15070657)
Supplement: Supplementary file 1 [file antibiotics-15-00657-s001.zip]

Archive with 2 entries (2 files):
- Supplementary Figure S1.pdf
- Supplementary table S1_corrected.xlsx
