# Supplementary material for: Cross-Sector Antimicrobial Resistance and Virulence in Enterococcus spp. from Humans, Animals and the Environment
Source: Antibiotics (Basel). 2026 Jul 2;15(7):657. doi: 10.3390/antibiotics15070657 (PMC13404461; doi:10.3390/antibiotics15070657)
Supplement: Supplementary file 1 [file antibiotics-15-00657-s001.zip › Supplementary table S1_corrected.xlsx]

## Sheet: Folha1
Code	One Health Sector	One Health Subsector	Sampling Origin	Clinical condition	Antibiotherapy	Participant age	Gender	Geographical area	Isolation media	Enterococal species	CN (120μg)	S (300μg)	AMP (10μg)	TEC (30μg)	VAN* (30μg)	VAN-MIC	E (15μg)	LZD (30μg)	C (30μg)	LEV (5μg)	RD (5μg)	QDA* (15μg)	DXT (30μg)	VAN MIC	Resistance phenotype profile	MDR	ARGs	Hemolysis	Virulence Genes
AN 1	Animals	Healthy	Fecal sample from dog	NA	No	Unknown	Unknown	Alfragide, Lisboa	SBA	E. faecalis	17	17	27	14	9	9	9	28	24	6	16	13	16	2 μg/mL	VAN-E-LEV-RD	+	vanB	γ-hemolytic	agg
AN 2	Animals	Healthy	Fecal sample from cat	NA	No	Unknown	Unknown	Oeiras, Lisboa	SBAvan	E. faecalis	16	15	28	12	16	16	9	23	20	19	18	11	21	-	E	+	-	γ-hemolytic	gelE
AN 3	Animals	Healthy	Fecal sample from dog	NA	No	Unknown	Unknown	Brescos, Setúbal	SBA	Enterococcus sp.	18	22	30	15	9	9	9	31	26	6	16	13	19	4 μg/mL	VAN-E-LEV-RD-QDA	+	erm(b), vanB	γ-hemolytic	gelE
AN 4	Animals	Healthy	Fecal sample from dogs	NA	No	Unknown	Unknown	Brescos, Setúbal	SBA	E. faecalis	23	6	33	21	22	22	6	31	25	16	13	16	13	-	S-E-RD	+	-	γ-hemolytic	-
AN 5	Animals	Healthy	Fecal sample from cats	NA	No	Unknown	Unknown	Lisboa	SBAvan	E. faecalis	13	16	26	18	16	16	20	30	25	24	22	12	17	-	-		-	β-hemolytic	-
AN 6	Animals	Healthy	Fecal sample from cats	NA	No	Unknown	Unknown	Lisboa	SBA	E. faecalis	18	21	24	18	21	21	19	33	26	17	30	18	30	-	-		-	β-hemolytic	gelE
AN 7	Animals	Healthy	Fecal sample from cats	NA	No	Unknown	Unknown	Lisboa	SBA	E. faecalis	13	11	30	19	20	20	29	31	26	20	16	19	14	-	RD		-	γ-hemolytic	-
AN 8	Animals	Healthy	Fecal sample from cats	NA	No	Unknown	Unknown	Lisboa	SBA	E. faecalis	11	12	28	18	18	18	10	32	28	23	12	17	15	-	E-RD	+	erm(b)	γ-hemolytic	agg, gelE
AN 9	Animals	Healthy	Fecal sample from cats	NA	No	Unknown	Unknown	Lisboa	SBA	E. faecalis	12	6	26	18	15	15	6	28	10	21	20	10	14	-	S-E-C	+	-	γ-hemolytic	agg, esp, cylA, gelE
AN 10	Animals	Healthy	Fecal sample from dogs	NA	No	Unknown	Female	Lisboa	SBA	E. faecalis	12	16	27	21	17	17	25	34	32	26	21	21	20	-	-		-	α-hemolytic	esp, cylA
AN 11	Animals	Sick	Fecal sample from dog	Perianal mass	No	Unknown	Male	Lisboa	SBA	E. faecalis	6	6	25	17	16	16	6	28	20	21	13	9	16	-	CN-S-E-RD	+	-	γ-hemolytic	esp
AN 12	Animals	Sick	Fecal sample from dog	Oral melanoma	No	Unknown	Female	Lisboa	SBA	E. faecalis	6	21	26	9	8	8	6	32	26	6	6	19	29	4 μg/mL	CN-TEC-VAN-E-LEV-RD	+	vanB	γ-hemolytic	esp, gelE
AN 13	Animals	Sick	Fecal sample from dog	Hepatic shunt	No	Unknown	Male	Lisboa	SBA	E. faecalis	12	20	26	11	8	8	6	30	25	6	11	18	28	4 μg/mL	VAN-E-LEV-RD	+	vanB	γ-hemolytic	gelE
AN 14	Animals	Sick	Fecal sample from dog	Orthopedic condition	No	Unknown	Male	Sintra, Lisboa	SBA	E. faecalis	13	16	27	17	16	16	18	27	22	20	18	11	18	-	-		-	β-hemolytic	-
AN 15	Animals	Sick	Fecal sample from dog	Intra-oral tumefaction	No	Unknown	Female	Lisboa	SBA	E. faecalis	12	14	25	17	15	15	6	28	25	20	20	12	15	-	E	+	erm(b)	α-hemolytic	esp, cylA
AN 16	Animals	Sick	Fecal sample from dog	Carpal bone injury	No	Unknown	Male	Lisboa	SBA	E. faecium	10	6	26	19	16	16	22	32	26	20	16	12	17	-	S-RD-QDA	+	-	γ-hemolytic	-
AN 17	Animals	Sick	Fecal sample from dog	Medullary tumor	No	Unknown	Male	Lisboa	SBAvan	E. faecalis	12	13	30	12	14	14	21	27	23	20	14	13	26	2 μg/mL	VAN-RD	+	-	α-hemolytic	-
AN 18	Animals	Sick	Fecal sample from dog	Rectal neoplasia	Yes	Unknown	Male	Setúbal	SBA	E. faecalis	13	14	26	23	18	18	8	38	31	26	18	15	17	-	E		-	γ-hemolytic	agg
AN 19	Animals	Sick	Fecal sample from dog	Bone deformation	No	Unknown	Female	Lisboa	SBA	Enterococcus sp.	18	19	25	17	17	17	15	29	23	16	14	21	27	-	RD	+	-	γ-hemolytic	gelE
AN 20	Animals	Sick	Fecal sample from dog	Bone injury	No	Unknown	Male	Barreiro, Setúbal	SBA	E. faecalis	15	18	25	17	17	17	20	28	25	18	21	18	16	-	-		-	γ-hemolytic	esp, gelE
AN 21	Animals	Sick	Fecal sample from dog	Proprioceptive alterations	No	Unknown	Male	Oeiras, Lisboa	SBA	E. faecalis	17	18	25	19	19	19	15	29	26	21	12	20	17	-	RD		-	β-hemolytic	-
AN 22	Animals	Sick	Fecal sample from dog	Hepatic tumor	No	Unknown	Female	Montijo, Setúbal	SBA	E. faecalis	16	19	25	18	19	19	17	28	26	21	13	19	30	-	RD		-	α-hemolytic	-
EN 1	Environment	Canteen Food	Raw pork	NA	NA	NA	NA	Lisboa	SBA	E. faecalis	20	7	31	21	21	21	21	35	29	22	17	26	35	-		+	-	γ-hemolytic	-
EN 2	Environment	Canteen Food	Raw chicken	NA	NA	NA	NA	Lisboa	SBA	E. faecalis	15	6	31	19	16	16	27	31	24	23	16	22	31	-	S-RD	+	-	γ-hemolytic	gelE
EN 3	Environment	Canteen Food	Cooked breaded turkey	NA	NA	NA	NA	Lisboa	SBA	E. faecalis	12	6	29	18	16	16	21	32	25	25	22	13	14	-	S	+	-	γ-hemolytic	agg, gelE
EN 4	Environment	Canteen Food	Raw pork	NA	NA	NA	NA	Lisboa	SBA	E. faecalis	12	6	27	17	14	14	22	29	22	21	14	14	16	4 μg/mL	S-VAN-RD	+	-	β-hemolytic	esp, cylA
EN 5	Environment	Canteen Food	Cooked chicken and turkey burguer	NA	NA	NA	NA	Lisboa	SBA	E. faecalis	13	6	32	20	16	16	20	29	22	24	21	13	32	-	S	+	-	β-hemolytic	cylA, gelE
EN 6	Environment	Canteen Food	Cooked beef burguer	NA	NA	NA	NA	Lisboa	SBAvan	E. faecalis	13	16	30	21	18	18	28	29	25	19	24	17	30	-	-		-	γ-hemolytic	-
EN 7	Environment	Canteen Food	Cooked beef	NA	NA	NA	NA	Lisboa	SBA	E. faecalis	15	19	26	21	17	17	22	31	23	20	16	12	15	-	RD	+	-	β-hemolytic	gelE
EN 8	Environment	Canteen Food	Cooked beef	NA	NA	NA	NA	Lisboa	SBAvan	E. faecalis	14	13	30	21	17	17	20	30	25	23	20	14	28	-	-		-	β-hemolytic	agg, gelE
EN 9	Environment	Canteen Food	Cooked cod	NA	NA	NA	NA	Lisboa	SBA	E. faecalis	10	6	27	18	16	16	22	28	20	20	19	14	15	-	S	+	-	γ-hemolytic	-
EN 10	Environment	Public surfaces	ATM machine	NA	NA	NA	NA	Lisboa	SBA	E. faecalis	11	6	17	16	15	15	20	28	27	18	14	12	27	-	S-RD	+	-	γ-hemolytic	gelE
EN 11	Environment	Public surfaces	ATM machine	NA	NA	NA	NA	Lisboa	SBA	E. faecalis	12	6	17	19	16	16	20	28	28	19	15	16	28	-	S-RD	+	-	γ-hemolytic	gelE
EN 12	Environment	Public surfaces	Ticket machine	NA	NA	NA	NA	Lisboa	SBA	E. faecalis	12	7	15	18	18	18	16	30	30	20	27	18	30	-	AMP	+	pbp5	γ-hemolytic	-
EN 13	Environment	Public surfaces	Ticket machine	NA	NA	NA	NA	Lisboa	SBA	Enterococcus sp.	17	8	15	20	20	20	12	33	32	22	30	19	32	-	AMP	+	-	γ-hemolytic	-
EN 14	Environment	Public surfaces	Boarding handle	NA	NA	NA	NA	Lisboa	SBA	Enterococcus sp.	12	6	17	18	16	16	6	30	16	24	19	14	16	-	S-E-QDA	+	ermb	β-hemolytic	agg, esp, cylA
EN 15	Environment	Public surfaces	Ticket machine	NA	NA	NA	NA	Lisboa	SBA	E. faecalis	17	8	29	20	18	18	26	30	25	24	21	18	28	-	-	+	-	γ-hemolytic	-
EN 16	Environment	Surface Water	River water (Tejo)	NA	NA	NA	NA	Oeiras, Lisboa	SBA	E. faecalis	14	7	21	18	19	19	16	34	30	21	13	20	29	-	RD	+	-	γ-hemolytic	-
EN 17	Environment	Surface Water	River water (Tejo)	NA	NA	NA	NA	Oeiras, Lisboa	SBA	Enterococcus sp.	17	9	29	22	21	21	29	32	29	23	31	20	34	-	-		-	γ-hemolytic	-
EN 18	Environment	Surface Water	River water (Tejo)	NA	NA	NA	NA	Oeiras, Lisboa	SBA	E. faecalis	11	6	29	19	17	17	25	30	24	23	23	13	9	-	S-DXT		-	γ-hemolytic	gelE
EN 19	Environment	Surface Water	River water (Tejo)	NA	NA	NA	NA	Oeiras, Lisboa	SBA	E. faecalis	11	6	29	19	12	12	19	30	24	22	14	13	31	2 μg/mL	S-VAN-RD	+	-	γ-hemolytic	gelE
EN 20	Environment	Surface Water	River water (Tejo)	NA	NA	NA	NA	Oeiras, Lisboa	SBA	E. faecalis	11	6	27	17	16	16	23	28	21	21	16	12	27	-	S-RD	+	-	γ-hemolytic	-
EN 21	Environment	Surface Water	River water (Tejo)	NA	NA	NA	NA	Oeiras, Lisboa	SBA	E. faecalis	12	6	27	19	15	15	22	28	23	22	19	11	15		S	+	-	γ-hemolytic	esp
HU 1	Humans	Healthy	Fecal sample	NA	NA	5	Male	Lisboa	SBA	E. faecalis	13	11	30	19	20	20	29	31	26	20	16	19	14	-	RD		-	γ-hemolytic	-
HU 2	Humans	Healthy	Fecal sample	NA	NA	26	Female	Lisboa	SBAvan	E. faecalis	12	6	28	18	15	15	6	28	10	21	20	10	14	-	S-E-C	+	erm(b)	β-hemolytic	agg, esp, cylA, gelE
HU 3	Humans	Healthy	Fecal sample	NA	NA	27	Female	Lisboa	SBA	E. faecalis	11	12	25	18	18	18	10	32	28	23	12	17	15	-	E-RD	+	-	γ-hemolytic	-
HU 4	Humans	Healthy	Fecal sample	NA	NA	29	Male	Lisboa	SBA	E. faecalis	14	15	28	18	17	17	18	32	25	22	19	13	16	-	-		-	γ-hemolytic	agg, gelE
HU 5	Humans	Healthy	Fecal sample	NA	NA	27	Female	Lisboa	SBA	E. faecalis	13	16	32	18	16	16	20	30	25	24	22	12	17	-	-		-	γ-hemolytic	esp, gelE
HU 6	Humans	Healthy	Fecal sample	NA	NA	55	Female	Lisboa	SBA	E. faecalis	12	16	29	21	17	17	25	34	32	26	21	21	20	-	-		-	β-hemolytic	agg, cylA
HU 7	Humans	Healthy	Fecal sample	NA	NA	Unknown	Unknown	Lisboa	SBAvan	E. faecalis	10	6	30	19	16	16	22	32	26	20	16	12	17	-	S-RD	+	-	γ-hemolytic	-
HU 8	Humans	Healthy	Fecal sample	NA	NA	Unknown	Unknown	Lisboa	SBA	E. faecalis	17	18	28	19	19	19	15	29	26	21	12	20	17	-	RD		-	γ-hemolytic	gelE
HU 9	Humans	Healthy	Fecal sample	NA	NA	Unknown	Unknown	Lisboa	SBAvan	Enterococcus sp.	10	25	32	20	12	12	24	31	27	24	15	13	20	4 μg/mL	VAN-RD-QDA		erm(b)	γ-hemolytic	agg, esp, gelE
HU 10	Humans	Healthy	Fecal sample	NA	NA	Unknown	Unknown	Lisboa	SBA	E. faecalis	16	19	27	18	19	19	17	28	26	21	13	19	30	-	RD		-	γ-hemolytic	-
HU 11	Humans	Healthy	Fecal sample	NA	NA	Unknown	Unknown	Lisboa	SBA	E. faecalis	12	13	26	12	14	14	21	27	23	20	14	13	26	8 μg/mL	VAN-RD	+	-	γ-hemolytic	agg, gelE
HU 12	Humans	Healthy	Fecal sample	NA	NA	Unknown	Unknown	Lisboa	SBAvan	E. faecalis	13	14	30	23	18	18	8	38	31	26	18	15	17	-	E		-	α-hemolytic	-
HU 13	Humans	Healthy	Fecal sample	NA	NA	Unknown	Unknown	Lisboa	SBAvan	E. faecalis	18	19	27	17	17	17	15	29	23	16	14	21	27	-	RD	+	-	γ-hemolytic	-
HU 14	Humans	Healthy	Fecal sample	NA	NA	Unknown	Unknown	Lisboa	SBA	E. faecalis	15	18	28	17	17	17	20	28	25	18	21	18	16	-	-		-	γ-hemolytic	agg, esp, gelE
HU 15	Humans	Sick	Urine	Genitourinary infection, renal transplant	Linezolide	54	Female	Lisboa	SBA	E. faecalis	6	21	6	9	8	8	6	32	26	6	6	19	29	256 μg/mL	CN-AMP-TEC-VAN-E-LEV-RD	+	erm(b), vanA, aacA-aphD	α-hemolytic	agg, esp
HU 16	Humans	Sick	Biopsy	Tissue infection, chronic ischemia	Linezolide	64	Male	Lisboa	SBA	E. faecium	12	20	6	11	8	8	6	30	25	6	11	18	28	256 μg/mL	AMP-VAN-E-LEV-RD	+	pbp5, erm(b), vanA	γ-hemolytic	-
HU 17	Humans	Sick	Infection site unknown	Infection unknown	Unknown	Unknown	Unknown	Unknown	SBA	E. faecalis	13	16	27	17	16	16	18	27	22	20	18	11	18	-	-		-	γ-hemolytic	esp, gelE
HU 18	Humans	Sick	Infection site unknown	Infection unknown	Unknown	Unknown	Unknown	Unknown	SBA	E. faecalis	12	14	26	17	15	15	6	28	25	20	20	12	15	-	E	+	erm(b)	β-hemolytic	agg, esp, cylA, gelE
HU 19	Humans	Sick	Blood	Systemic infection, asymptomatic bacteriuria	No (clinical decision)	76	Female	Lisboa	SBA	E. faecalis	6	6	26	17	16	16	6	28	20	21	13	9	16	-	CN-S-E-RD	+	aacA-aphD	β-hemolytic	esp, cylA
HU 20	Humans	Sick	Biopsy	Tissue infection from pressure ulcer	No	72	Female	Sintra, Lisboa	SBA	E. faecium	6	6	6	13	9	9	6	28	27	6	13	11	16	256 μg/mL	CN-S-AMP-VAN-E-LEV-RD-QDA	+	pbp5, erm(b), aacA-aphD	γ-hemolytic	agg, esp
HU 21	Humans	Sick	Pus	Purulent infection	Unknown	88	Male	Lisboa	SBA	E. faecalis	23	6	6	21	22	22	6	31	25	16	13	16	13	-	S-AMP-E-RD	+	pbp5, erm(b)	α-hemolytic	agg, esp
HU 22	Humans	Sick	Urine	Genitourinary infection	Unknown	87	Male	Lisboa	SBA	E. faecalis	16	15	31	12	16	16	9	23	20	19	18	11	21	-	E		erm(b)	γ-hemolytic	esp, cylA, gelE
HU 23	Humans	Sick	Pus	Purulent infection	Unknown	76	Male	Vila Franca de Xira, Lisboa	SBA	E. faecalis	17	17	6	14	9	9	9	28	24	6	16	13	16	256 μg/mL	AMP-VAN-E-LEV-RD	+	pbp5, erm(b), aacA-aphD, vanB	β-hemolytic	esp, cylA
HU 24	Humans	Sick	Pus	Purulent infection	Unknown	58	Male	Lisboa	SBA	E. faecalis	17	18	16	15	6	6	9	29	25	6	22	12	16	256 μg/mL	VAN-E-LEV	+	vanB	γ-hemolytic	agg, esp
HU 25	Humans	Sick	Blood	Systemic infection	Unknown	87	Male	Almada, Setúbal	SBA	E. faecium	18	22	12	15	9	9	9	31	26	6	16	13	19	64 μg/mL	AMP-VAN-E-LEV-RD-QDA	+	-	α-hemolytic	esp
HU 26	Humans	Sick	Urine	Genitourinary infection	Unknown	81	Male	Lisboa	SBA	E. faecalis	6	23	6	12	10	10	6	36	28	6	6	25	33	2 μg/mL	CN-AMP-VAN-E-LEV-RD	+	-	β-hemolytic	cylA
HU 27	Humans	Sick	Urine	Genitourinary infection	Unknown	81	Male	Cascais, Lisboa	SBA	E. faecalis	20	6	6	12	9	9	10	28	22	6	20	11	16	256 μg/mL	S-AMP-VAN-E-LEV	+	erm(b), aacA-aphD	γ-hemolytic	esp
HU 28	Humans	Sick	Urine	Genitourinary infection	Unknown	91	Female	Cascais, Lisboa	SBA	E. faecalis	20	6	6	13	8	8	6	32	26	6	14	21	18	256 μg/mL	S-AMP-VAN-E-LEV-RD	+	pbp5, erm(b), vanB	α-hemolytic	esp
HU 29	Humans	Sick	Urine	Genitourinary infection	Unknown	66	Male	Alverca, Lisboa	SBA	E. faecium	22	22	6	10	9	9	6	29	21	6	15	25	12	256 μg/mL	AMP-TEC-VAN-E-LEV-RD-DXT	+	erm(b), tet(M), vanB	α-hemolytic	esp
HU 30	Humans	Sick	Urine	Genitourinary infection	Unknown	33	Female	Lisboa	SBA	E. faecalis	18	15	28	15	15	15	23	25	22	21	13	13	26	-	RD		-	γ-hemolytic	esp, gelE
HU 31	Humans	Sick	Biopsy	Tissue infection	Unknown	72	Male	Lisboa	SBA	E. faecalis	19	20	27	16	18	18	18	22	23	16	17	21	27	-	-	+	-	α-hemolytic	-
Legend: By alphabetic order of antimicrobial classes: CN – Gentamicin, S – Streptomycin, AMP – Ampicillin, QDA – Quinupristin-dalfopristin, C – Chloramphenicol, TEC – Teicoplanin, VAN – Vancomycin, E – Erythromycin, LZD – Linezolid, LEV – Levofloxacin, RD – Rifampicin, DXT – Doxycycline.
*1 VAN column corresponds to disk-diffusion resistant results and VAN-MIC column refers to VRE whose resistance was confirmed by MIC determination (MIC ≥ 32 μg/mL).
*2 Quinupristin-dalfopristin antimicrobial resistance results exclude E. faecalis (cells in grey), which is intrinsically resistant to this antibiotic. Vancomycin-resistant isolates by disk diffusion were confirmed by dilution methods, being re-classified as susceptible when the resistance was not confirmed.
The symbol "+" in MDR column represent MDR isolates.
Color legend: red - resistant, - yellow - intermediate, green - susceptible.
